# Supplementary material for: Tiliacora triandra Leaf Powder Ethanolic Extract in Combination with Cisplatin or Gemcitabine Synergistically Inhibits the Growth of Cholangiocarcinoma Cells In Vitro and in Nude Mouse Xenograft Models
Source: Medicina (Kaunas). 2023 Jul 7;59(7):1269. doi: 10.3390/medicina59071269 (PMC10386122; doi:10.3390/medicina59071269)
Supplement: Supplementary file 1 [file medicina-59-01269-s001.zip]

Archive with 1 entries (1 files):
- medicina-2464650-supplementary.pdf
